# Supplementary material for: Low-Abundance Members of the Firmicutes Facilitate Bioremediation of Soil Impacted by Highly Acidic Mine Drainage From the Malanjkhand Copper Project, India
Source: Front Microbiol. 2018 Dec 11;9:2882. doi: 10.3389/fmicb.2018.02882 (PMC6297179; doi:10.3389/fmicb.2018.02882)
Supplement: Supplementary file 3 [file Data_Sheet_1.xlsx]

## Sheet: qPCR parameters
Table S1: Details of qPCR parameters (R2, Slope and Efficiency)
	R2	Slope	Efficiency
16S rRNA gene (Bacterial specific)	0.994	-3.25	1.04
Acidobacteria	0.997	-3.42	0.96
Actinobacteria	0.998	-3.1	1.1
Firmicutes	0.996	-3.05	1.12
dsrB gene	0.993	-3.78	0.84
